# Supplementary material for: Microbe-aided thermophilic composting accelerates manure fermentation
Source: Front Microbiol. 2024 Oct 25;15:1472922. doi: 10.3389/fmicb.2024.1472922 (PMC11544323; doi:10.3389/fmicb.2024.1472922)
Supplement: Supplementary file 2 [file Data_Sheet_2.xlsx]

## Sheet: Sheet1
TableS3 47 bacterial isolates 16S rDNA sequences
Strain name	Assembled sequences
FSB1	CTTGGCGGGGTGCTATACATGCAAGTCGAGCGGACAGATGGGAGCTTGCTCCCTGATGTTAGCGGCGGACGGGTGAGTAACACGTGGGTAACCTGCCTGTAAGACTGGGATAACTCCGGGAAACCGGGGCTAATACCGGATGGTTGTTTGAACCGCATGGTTCAAACATAAAAGGTGGCTTCGGCTACCACTTACAGATGGACCCGCGGCGCATTAGCTAGTTGGTGAGGTAACGGCTCACCAAGGCAACGATGCGTAGCCGACCTGAGAGGGTGATCGGCCACACTGGGACTGAGACACGGCCCAGACTCCTACGGGAGGCAGCAGTAGGGAATCTTCCGCAATGGACGAAAGTCTGACGGAGCAACGCCGCGTGAGTGATGAAGGTTTTCGGATCGT…
FSB2	TGAGGTTAGCGGCGGACGGGTGAGTAACACGTGGGTAACCTGCCCTATAGACTGGGATAACTCGCGGAAACGCGTGCTAATACCGGATAACACATCAAAGTGCATGCTTTGATGTTGAAAGATGGTTCTGCTATCACTATAGGATGGGCCCGCGGCGCATTAGCTTGTTGGTGGGGTAACGGCCTACCAAGGCGACGATGCGTAGCCGACCTGAGAGGGTGATCGGCCACACTGGGACTGAGACACGGCCCAGACTCCTACGGGAGGCAGCAGTAGGGAATCTTCCACAATGGGCGAAAGCCTGATGGAGCAACGCCGCGTGAGCGAAGAAGGTCTTCGGATCGTAAAGCTCTGTTGTAAGGGAAGAACAAGTGCAGTAGTAACTGGCTGCACCTTGAC…
FSB3	ACCGGGGGCTATCTGCAGTCGAGCGAACCAATTGAAAGCCTAGCTTTCATGAGGTTAGCGGCGGACGGGTGAGTAACACGTGGGTAACCTGCCCTATAGACTGGGATAACTCGCGGAAACGCGTGCTAATACCGGATAACACATCAAAGTGCATGCTTTGATGTTGAAAGATGGTTCTGCTATCACTATAGGATGGGCCCGCGGCGCATTAGCTTGTTGGTGGGGTAACGGCCTACCAAGGCGACGATGCGTAGCCGACCTGAGAGGGTGATCGGCCACACTGGGACTGAGACACGGCCCAGACTCCTACGGGAGGCAGCAGTAGGGAATCTTCCACAATGGGCGAAAGCCTGATGGAGCAACGCCGCGTGAGCGAAGAAGGTCTTCGGATCGTAAAGC…
FSB5	AATGGTGCTATACTGCAAGTCGAGCGAACCAATTGAAAGCCTAGCTTTCATGAGGTTAGCGGCGGACGGGTGAGTAACACGTGGGTAACCTGCCCTATAGACTGGGATAACTCGCGGAAACGCGTGCTAATACCGGATAACACATCAAAGTGCATGCTTTGATGTTGAAAGATGGTTCTGCTATCACTATAGGATGGGCCCGCGGCGCATTAGCTTGTTGGTGGGGTAACGGCCTACCAAGGCGACGATGCGTAGCCGACCTGAGAGGGTGATCGGCCACACTGGGACTGAGACACGGCCCAGACTCCTACGGGAGGCAGCAGTAGGGAATCTTCCACAATGGGCGAAAGCCTGATGGAGCAACGCCGCGTGAGCGAAGAAGGTCTTCGGATCGTAAAG…
FSB7	CGGAGGGGTGCTATACTGCAGTCGAGCGAACCAATTGAAAGCCTAGCTTTCATGAGGTTAGCGGCGGACGGGTGAGTAACACGTGGGTAACCTGCCCTATAGACTGGGATAACTCGCGGAAACGCGTGCTAATACCGGATAACACATCAAAGTGCATGCTTTGATGTTGAAAGATGGTTCTGCTATCACTATAGGATGGGCCCGCGGCGCATTAGCTTGTTGGTGGGGTAACGGCCTACCAAGGCGACGATGCGTAGCCGACCTGAGAGGGTGATCGGCCACACTGGGACTGAGACACGGCCCAGACTCCTACGGGAGGCAGCAGTAGGGAATCTTCCACAATGGGCGAAAGCCTGATGGAGCAACGCCGCGTGAGCGAAGAAGGTCTTCGGATCGTAA…
FSB8	GCAATGGCGACATGCGTATACGTGCAAGTCGAGCGAACCAATTGAAAGCCTAGCTTTCATGAGGTTAGCGGCGGACGGGTGAGTAACACGTGGGTAACCTGCCCTATAGACTGGGATAACTCGCGGAAACGCGTGCTAATACCGGATAACACATCAAAGTGCATGCTTTGATGTTGAAAGATGGTTCTGCTATCACTATAGGATGGGCCCGCGGCGCATTAGCTTGTTGGTGGGGTAACGGCCTACCAAGGCGACGATGCGTAGCCGACCTGAGAGGGTGATCGGCCACACTGGGACTGAGACACGGCCCAGACTCCTACGGGAGGCAGCAGTAGGGAATCTTCCACAATGGGCGAAAGCCTGATGGAGCAACGCCGCGTGAGCGAAGAAGGTCTTCGG…
FSB10	CGGGAGGCTATACTGCAGTCGAGCGAACCAATTGAAAGCCTAGCTTTCATGAGGTTAGCGGCGGACGGGTGAGTAACACGTGGGTAACCTGCCCTATAGACTGGGATAACTCGCGGAAACGCGTGCTAATACCGGATAACACATCAAAGTGCATGCTTTGATGTTGAAAGATGGTTCTGCTATCACTATAGGATGGGCCCGCGGCGCATTAGCTTGTTGGTGGGGTAACGGCCTACCAAGGCGACGATGCGTAGCCGACCTGAGAGGGTGATCGGCCACACTGGGACTGAGACACGGCCCAGACTCCTACGGGAGGCAGCAGTAGGGAATCTTCCACAATGGGCGAAAGCCTGATGGAGCAACGCCGCGTGAGCGAAGAAGGTCTTCGGATCGTAAAGC…
FSB14	CAAGTGGTGCTATACTGCAAGTCGAGCGGACAGATGGGAGCTTGCTCCCTGATGTTAGCGGCGGACGGGTGAGTAACACGTGGGTAACCTGCCTGTAAGACTGGGATAACTCCGGGAAACCGGGGCTAATACCGGATGCTTGTTTGAACCGCATGGTTCAAACATAAAAGGTGGCTTCGGCTACCACTTACAGATGGACCCGCGGCGCATTAGCTAGTTGGTGAGGTAACGGCTCACCAAGGCAACGATGCGTAGCCGACCTGAGAGGGTGATCGGCCACACTGGGACTGAGACACGGCCCAGACTCCTACGGGAGGCAGCAGTAGGGAATCTTCCGCAATGGACGAAAGTCTGACGGAGCAACGCCGCGTGAGTGATGAAGGTTTTCGGATCGTAAAG…
FSB16	CCGTGGGTGCCTATACATGCAAGTCGAGCGGACAGATGGGAGCTTGCTCCCTGATGTTAGCGGCGGACGGGTGAGTAACACGTGGGTAACCTGCCTGTAAGACTGGGATAACTCCGGGAAACCGGGGCTAATACCGGATGGTTGTTTGAACCGCATGGTTCAAACATAAAAGGTGGCTTCGGCTACCACTTACAGATGGACCCGCGGCGCATTAGCTAGTTGGTGAGGTAACGGCTCACCAAGGCAACGATGCGTAGCCGACCTGAGAGGGTGATCGGCCACACTGGGACTGAGACACGGCCCAGACTCCTACGGGAGGCAGCAGTAGGGAATCTTCCGCAATGGACGAAAGTCTGACGGAGCAACGCCGCGTGAGTGATGAAGGTTTTCGGATCGTAA…
FSB18	TGGGGGCGGGTGCTATACTGCAAGTCGAGCGAACCAATTGAAAGCCTAGCTTTCATGAGGTTAGCGGCGGACGGGTGAGTAACACGTGGGTAACCTGCCCTATAGACTGGGATAACTCGCGGAAACGCGTGCTAATACCGGATAACACATCAAAGTGCATGCTTTGATGTTGAAAGATGGTTCTGCTATCACTATAGGATGGGCCCGCGGCGCATTAGCTTGTTGGTGGGGTAACGGCCTACCAAGGCGACGATGCGTAGCCGACCTGAGAGGGTGATCGGCCACACTGGGACTGAGACACGGCCCAGACTCCTACGGGAGGCAGCAGTAGGGAATCTTCCACAATGGGCGAAAGCCTGATGGAGCAACGCCGCGTGAGCGAAGAAGGTCTTCGGATCG…
FSB19	GGGTGACTATACTGCAAGTCGAGCGAACCAATTGAAAGCCTAGCTTTCATGAGGTTAGCGGCGGACGGGTGAGTAACACGTGGGTAACCTGCCCTATAGACTGGGATAACTCGCGGAAACGCGTGCTAATACCGGATAACACATCAAAGTGCATGCTTTGATGTTGAAAGATGGTTCTGCTATCACTATAGGATGGGCCCGCGGCGCATTAGCTTGTTGGTGGGGTAACGGCCTACCAAGGCGACGATGCGTAGCCGACCTGAGAGGGTGATCGGCCACACTGGGACTGAGACACGGCCCAGACTCCTACGGGAGGCAGCAGTAGGGAATCTTCCACAATGGGCGAAAGCCTGATGGAGCAACGCCGCGTGAGCGAAGAAGGTCTTCGGATCGTAAAGC…
FSB22	GGGGGGGCGTGCTATACTGCAAGTCGAGCGGACAGATGGGAGCTTGCTCCCTGATGTTAGCGGCGGACGGGTGAGTAACACGTGGGTAACCTGCCTGTAAGACTGGGATAACTCCGGGAAACCGGGGCTAATACCGGATGCTTGTTTGAACCGCATGGTTCAAACATAAAAGGTGGCTTCGGCTACCACTTACAGATGGACCCGCGGCGCATTAGCTAGTTGGTGAGGTAACGGCTCACCAAGGCAACGATGCGTAGCCGACCTGAGAGGGTGATCGGCCACACTGGGACTGAGACACGGCCCAGACTCCTACGGGAGGCAGCAGTAGGGAATCTTCCGCAATGGACGAAAGTCTGACGGAGCAACGCCGCGTGAGTGATGAAGGTTTTCGGATCGTAA…
FSB24	AAGTCGAGCGGACAGATGGGAGCTTGCTCCCTGATGTTAGCGGCGGACGGGTGAGTAACACGTGGGTAACCTGCCTGTAAGACTGGGATAACTCCGGGAAACCGGGGCTAATACCGGATGGTTGTTTGAACCGCATGGTTCAAACATAAAAGGTGGCTTCGGCTACCACTTACAGATGGACCCGCGGCGCATTAGCTAGTTGGTGAGGTAACGGCTCACCAAGGCAACGATGCGTAGCCGACCTGAGAGGGTGATCGGCCACACTGGGACTGAGACACGGCCCAGACTCCTACGGGAGGCAGCAGTAGGGAATCTTCCGCAATGGACGAAAGTCTGACGGAGCAACGCCGCGTGAGTGATGAAGGTTTTCGGATCGTAAAGCTCTGTTGTTAGGGAAGA…
FSB25	CGAGGGGTGCTATACTGCAAGTCGAGCGGACAGATGGGAGCTTGCTCCCTGATGTTAGCGGCGGACGGGTGAGTAACACGTGGGTAACCTGCCTGTAAGACTGGGATAACTCCGGGAAACCGGGGCTAATACCGGATGCTTGTTTGAACCGCATGGTTCAAACATAAAAGGTGGCTTCGGCTACCACTTACAGATGGACCCGCGGCGCATTAGCTAGTTGGTGAGGTAACGGCTCACCAAGGCAACGATGCGTAGCCGACCTGAGAGGGTGATCGGCCACACTGGGACTGAGACACGGCCCAGACTCCTACGGGAGGCAGCAGTAGGGAATCTTCCGCAATGGACGAAAGTCTGACGGAGCAACGCCGCGTGAGTGATGAAGGTTTTCGGATCGTAAAG…
FSB26	GGGGCGGCGTGCTATACTGCAAGTCGAGCGAACCAATTGAAAGCCTAGCTTTCATGAGGTTAGCGGCGGACGGGTGAGTAACACGTGGGTAACCTGCCCTATAGACTGGGATAACTCGCGGAAACGCGTGCTAATACCGGATAACACATCAAAGTGCATGCTTTGATGTTGAAAGATGGTTCTGCTATCACTATAGGATGGGCCCGCGGCGCATTAGCTTGTTGGTGGGGTAACGGCCTACCAAGGCGACGATGCGTAGCCGACCTGAGAGGGTGATCGGCCACACTGGGACTGAGACACGGCCCAGACTCCTACGGGAGGCAGCAGTAGGGAATCTTCCACAATGGGCGAAAGCCTGATGGAGCAACGCCGCGTGAGCGAAGAAGGTCTTCGGATCGT…
FSB29	GGGGGGCGGGTGCTATACTGCAGTCGAGCGGACAGATGGGAGCTTGCTCCCTGATGTTAGCGGCGGACGGGTGAGTAACACGTGGGTAACCTGCCTGTAAGACTGGGATAACTCCGGGAAACCGGGGCTAATACCGGATGGTTGTTTGAACCGCATGGTTCAAACATAAAAGGTGGCTTCGGCTACCACTTACAGATGGACCCGCGGCGCATTAGCTAGTTGGTGAGGTAACGGCTCACCAAGGCAACGATGCGTAGCCGACCTGAGAGGGTGATCGGCCACACTGGGACTGAGACACGGCCCAGACTCCTACGGGAGGCAGCAGTAGGGAATCTTCCGCAATGGACGAAAGTCTGACGGAGCAACGCCGCGTGAGTGATGAAGGTTTTCGGATCGTAA…
FSB30	GGGAGGCCTAATACTGCAAGTCGAGCGGACAGATGGGAGCTTGCTCCCTGATGTTAGCGGCGGACGGGTGAGTAACACGTGGGTAACCTGCCTGTAAGACTGGGATAACTCCGGGAAACCGGGGCTAATACCGGATGCTTGTTTGAACCGCATGGTTCAAACATAAAAGGTGGCTTCGGCTACCACTTACAGATGGACCCGCGGCGCATTAGCTAGTTGGTGAGGTAACGGCTCACCAAGGCAACGATGCGTAGCCGACCTGAGAGGGTGATCGGCCACACTGGGACTGAGACACGGCCCAGACTCCTACGGGAGGCAGCAGTAGGGAATCTTCCGCAATGGACGAAAGTCTGACGGAGCAACGCCGCGTGAGTGATGAAGGTTTTCGGATCGTAAAGC…
FSB31	GATGGCCCTTACCTGCAGTCGAACGGCAGCACGGGTGCTTGCACCTGGTGGCGAGTGGCGAACGGGTGAGTAATACATCGGAACATGTCCTGTAGTGGGGGATAGCCCGGCGAAAGCCGGATTAATACCGCATACGATCTATGGATGAAAGCGGGGGACCTTCGGGCCTCGCGCTATAGGGTTGGCCGATGGCTGATTAGCTAGTTGGTGGGGTAAAGGCCTACCAAGGCGACGATCAGTAGCTGGTCTGAGAGGACGACCAGCCACACTGGGACTGAGACACGGCCCAGACTCCTACGGGAGGCAGCAGTGGGGAATTTTGGACAATGGGCGAAAGCCTGATCCAGCAATGCCGCGTGTGTGAAGAAGGCCTTCGGGTTGTAAAGCACTTTTGTCCGG…
FSB32	GTCTATACTGCAAGTCGAGCGAACCAATTGAAAGCCTAGCTTTCATGAGGTTAGCGGCGGACGGGTGAGTAACACGTGGGTAACCTGCCCTATAGACTGGGATAACTCGCGGAAACGCGTGCTAATACCGGATAACACATCAAAGTGCATGCTTTGATGTTGAAAGATGGTTCTGCTATCACTATAGGATGGGCCCGCGGCGCATTAGCTTGTTGGTGGGGTAACGGCCTACCAAGGCGACGATGCGTAGCCGACCTGAGAGGGTGATCGGCCACACTGGGACTGAGACACGGCCCAGACTCCTACGGGAGGCAGCAGTAGGGAATCTTCCACAATGGGCGAAAGCCTGATGGAGCAACGCCGCGTGAGCGAAGAAGGTCTTCGGATCGTAAAGCTCTG…
FSB33	ATAGTGGTGCTATACATGCAAGTCGAGCGAACCAATTGAAAGCCTAGCTTTCATGAGGTTAGCGGCGGACGGGTGAGTAACACGTGGGTAACCTGCCCTATAGACTGGGATAACTCGCGGAAACGCGTGCTAATACCGGATAACACATCAAAGTGCATGCTTTGATGTTGAAAGATGGTTCTGCTATCACTATAGGATGGGCCCGCGGCGCATTAGCTTGTTGGTGGGGTAACGGCCTACCAAGGCGACGATGCGTAGCCGACCTGAGAGGGTGATCGGCCACACTGGGACTGAGACACGGCCCAGACTCCTACGGGAGGCAGCAGTAGGGAATCTTCCACAATGGGCGAAAGCCTGATGGAGCAACGCCGCGTGAGCGAAGAAGGTCTTCGGATCGTA…
FSB34	AGGCGGGTGCTATACTGCAAGTCGAGCGAACCAATTGAAAGCCTAGCTTTCATGAGGTTAGCGGCGGACGGGTGAGTAACACGTGGGTAACCTGCCCTATAGACTGGGATAACTCGCGGAAACGCGTGCTAATACCGGATAACACATCAAAGTGCATGCTTTGATGTTGAAAGATGGTTCTGCTATCACTATAGGATGGGCCCGCGGCGCATTAGCTTGTTGGTGGGGTAACGGCCTACCAAGGCGACGATGCGTAGCCGACCTGAGAGGGTGATCGGCCACACTGGGACTGAGACACGGCCCAGACTCCTACGGGAGGCAGCAGTAGGGAATCTTCCACAATGGGCGAAAGCCTGATGGAGCAACGCCGCGTGAGCGAAGAAGGTCTTCGGATCGTAA…
FSB35	GGGGTGACTATACTGCAGTCGAGCGGACCGACGGGAGCTTGCTCCCTTAGGTCAGCGGCGGACGGGTGAGTAACACGTGGGTAACCTGCCTGTAAGACTGGGATAACTCCGGGAAACCGGGGCTAATACCGGATGCTTGATTGAACCGCATGGTTCAATCATAAAAGGTGGCTTTTAGCTACCACTTACAGATGGACCCGCGGCGCATTAGCTAGTTGGTGAGGTAACGGCTCACCAAGGCGACGATGCGTAGCCGACCTGAGAGGGTGATCGGCCACACTGGGACTGAGACACGGCCCAGACTCCTACGGGAGGCAGCAGTAGGGAATCTTCCGCAATGGACGAAAGTCTGACGGAGCAACGCCGCGTGAGTGATGAAGGTTTTCGGATCGTAAAACT…
FSB36	AGGGTGACTATACTGCAAGTCGAGCGAACCAATTGAAAGCCTAGCTTTCATGAGGTTAGCGGCGGACGGGTGAGTAACACGTGGGTAACCTGCCCTATAGACTGGGATAACTCGCGGAAACGCGTGCTAATACCGGATAACACATCAAAGTGCATGCTTTGATGTTGAAAGATGGTTCTGCTATCACTATAGGATGGGCCCGCGGCGCATTAGCTTGTTGGTGGGGTAACGGCCTACCAAGGCGACGATGCGTAGCCGACCTGAGAGGGTGATCGGCCACACTGGGACTGAGACACGGCCCAGACTCCTACGGGAGGCAGCAGTAGGGAATCTTCCACAATGGGCGAAAGCCTGATGGAGCAACGCCGCGTGAGCGAAGAAGGTCTTCGGATCGTAAAG…
FSB38	CAGGGGGTGCTATACATGCAAGTCGAGCGGACAGATGGGAGCTTGCTCCCTGATGTTAGCGGCGGACGGGTGAGTAACACGTGGGTAACCTGCCTGTAAGACTGGGATAACTCCGGGAAACCGGGGCTAATACCGGATGGTTGTTTGAACCGCATGGTTCAAACATAAAAGGTGGCTTCGGCTACCACTTACAGATGGACCCGCGGCGCATTAGCTAGTTGGTGAGGTAACGGCTCACCAAGGCAACGATGCGTAGCCGACCTGAGAGGGTGATCGGCCACACTGGGACTGAGACACGGCCCAGACTCCTACGGGAGGCAGCAGTAGGGAATCTTCCGCAATGGACGAAAGTCTGACGGAGCAACGCCGCGTGAGTGATGAAGGTTTTCGGATCGTAAA…
FSB39	GTCAGCGGCGGACGGGTGAGTAACACGTGGGTAACCTGCCTGTAAGACTGGGATAACTCCGGGAAACCGGGGCTAATACCGGATGCTTGATTGAACCGCATGGTTCAATTATAAAAGGGGGCTTTTAGCTACCACTTTCAGATGGACCCGCCGCGCATTAGCTAGTTGGGGAGGGAACGGGTCCCCAAGGGGACCATGCGTAACCCACCTGGGAGGGGGATCGGGCACCCTGGGACTGGAACACGGGCCAAACTCCTACCGGAGGGAGCAGTAGGGAATCTTCCGCAATGGACCAAAGTCTGACGGAACAACCCCCCGTGAGTGATGAAGGGTTTCCGATCCTAAAACTCTGTTGTTAGGGAAGAACCAGTACCGTTCCAATAGGGCGGGACCTTGACG…
GWB30	CTTAGTGGCGCACGGGTGCGTAACGCGTGGGAATCTGCCCTCAGGTTCGGAATAACAGCGAGAAATTGCTGCTAATACCGGATGATATCGCGAGATCAAAGATTTATCGCCTGAGGATGAGCCCGCGTAGGATTAGCTAGTTGGTGTGGTAAAGGCGCACCAAGGCGACGATCCTTAGCTGGTCTGAGAGGATGATCAGCCACACTGGGACTGAGACACGGCCCAGACTCCTACGGGAGGCAGCAGTGGGGAATATTGGACAATGGGCGAAAGCCTGATCCAGCAATGCCGCGTGAGTGATGAAGGCCTTAGGGTTGTAAAGCTCTTTTACCCGGGATGATAATGACAGTACCGGGAGAATAAGCTCCGGCTAACTCCGTGCCAGCAGCCGCGGTAATA…
GWB1	ACTGCAAGTCGAGCGGACCGAACGAGAGCTTGCTCTTGTTTGGTCAGCGGCGGACGGGTGAGTAACACGTGGGCAACCTGCCCGCAAGACCGGGATAACTCCGGGAAACCGGAGCTAATACCGGATAACACCAAAGACCGCATGGTCTTTGGTTGAAAGGCGGCTTCGGCTGTCACTTGCGGATGGGCCCGCGGCGCATTAGCTAGTTGGTGAGGTAACGGCTCACCAAGGCGACGATGCGTAGCCGGCCTGAGAGGGTGACCGGCCACACTGGGACTGAGACACGGCCCAGACTCCTACGGGAGGCAGCAGTAGGGAATCTTCCGCAATGGACGAAAGTCTGACGGAGCGACGCCGCGTGAGCGAAGAAGGCCTTCGGGTCGTAAAGCTCTGTTGTGA…
GWB5	ACCGACTTCGGGTGTTGCAAGCTCTCGTGGTGTGACGGGCGGTGTGTACAAGGCCCGGGAACGTATTCACCGCGGCATGCTGATCCGCGATTACTAGCGATTCCGGCTTCATGCAGGCGAGTTGCAGCCTGCAATCCGAACTGAGAGCGGCTTTTTGGGATTCGCTCCCCCTCGCGGGTTCGCAGCCCTTTGTACCGCCCATTGTAGCACGTGTGTAGCCCAGGTCATAAGGGGCATGATGATTTGACGTCATCCCCACCTTCCTCCGACTTTTAGCCGGCAGTCCCTCTAGAGTGCCCAACTGAATGCTGGCAACTAGAGGCAAGGGTTGCGCTCGTTGCGGGACTTAACCCAACATCTCACGACACGAGCTGACGACAACCATGCACCACCTGTCAC…
GWB-10	CTATACATGCAAGTCGAGCGGACCGAACGAGAGCTTGCTCTTGTTCGGTCAGCGGCGGACGGGTGAGTAACACGTGGGCAACCTGCCCGCAAGACCGGGATAACTCCGGGAAACCGGAGCTAATACCGGATAACACCAAAGACCGCATGGTCTTTGGTTGAAAGGCGGCTTCGGCTGCCACTTGCGGATGGGCCCGCGGCGCATTAGCTAGTTGGTGAGGTAACGGCTCACCAAGGCGACGATGCGTAGCCGGCCTGAGAGGGTGACCGGCCACACTGGGACTGAGACACGGCCCAGACTCCTACGGGAGGCAGCAGTAGGGAATCTTCCGCAATGGACGAAAGTCTGACGGAGCGACGCCGCGTGAGCGAAGAAGGCCTTCGGGTCGTAAAGCTCTGT…
GWB18	CTCTCGTGGTGTGACGGGCGGTGTGTACAAGGCCCGGGAACGTATTCACCGCGGCATGCTGATCCGCGATTACTAGCGATTCCGGCTTCATGCAGGCGAGTTGCAGCCTGCAATCCGAACTGAGAGCGGCTTTTTGGGATTCGCTCCCCCTCGCGGGTTCGCAGCCCTTTGTACCGCCCATTGTAGCACGTGTGTAGCCCAGGTCATAAGGGGCATGATGATTTGACGTCATCCCCACCTTCCTCCGACTTTTAGCCGGCAGTCCCTCTAGAGTGCCCAACTGAATGCTGGCAACTAGAGGCAAGGGTTGCGCTCGTTGCGGGACTTAACCCAACATCTCACGACACGAGCTGACGACAACCATGCACCACCTGTCACCCT
GWB19	CAAGTCGAGCGGACCGAACGAGAGCTTGCTCTTGTTTGGTCAGCGGCGGACGGGTGAGTAACACGTGGGCAACCTGCCCGCAAGACCGGGATAACTCCGGGAAACCGGAGCTAATACCGGATAACACCAAAGACCGCATGGTCTTTGGTTGAAAGGCGGCTTCGGCTGTCACTTGCGGATGGGCCCGCGGCGCATTAGCTAGTTGGTGAGGTAACGGCTCACCAAGGCGACGATGCGTAGCCGGCCTGAGAGGGTGACCGGCCACACTGGGACTGAGACACGGCCCAGACTCCTACGGGAGGCAGCAGTAGGGAATCTTCCGCAATGGACGAAAGTCTGACGGAGCGACGCCGCGTGAGCGAAGAAGGCCTTCGGGTCGTAAAGCTCTGTTGTGAGGGA…
GWB22	GGGGGTGGTGCTATACATGCAAGTCGAGCGGACCGAACGAGAGCTTGCTCTTGTTTGGTCAGCGGCGGACGGGTGAGTAACACGTGGGCAACCTGCCCGCAAGACCGGGATAACTCCGGGAAACCGGAGCTAATACCGGATAACACCAAAGACCGCATGGTCTTTGGTTGAAAGGCGGCTTCGGCTGTCACTTGCGGATGGGCCCGCGGCGCATTAGCTAGTTGGTGAGGTAACGGCTCACCAAGGCGACGATGCGTAGCCGGCCTGAGAGGGTGACCGGCCACACTGGGACTGAGACACGGCCCAGACTCCTACGGGAGGCAGCAGTAGGGAATCTTCCGCAATGGACGAAAGTCTGACGGAGCGACGCCGCGTGAGCGAAGAAGGCCTTCGGGTCGT…
GWB23	CAAGTCGAGCGGACCGAACGAGAGCTTGCTCTTGTTCGGTCAGCGGCGGACGGGTGAGTAACACGTGGGCAACCTGCCCGCAAGACCGGGATAACTCCGGGAAACCGGAGCTAATACCGGATAACACCAAAGACCGCATGGTCTTTGGTTGAAAGGCGGCTTCGGCTGTCACTTGCGGATGGGCCCGCGGCGCATTAGCTAGTTGGTGAGGTAACGGCTCACCAAGGCGACGATGCGTAGCCGGCCTGAGAGGGTGACCGGCCACACTGGGACTGAGACACGGCCCAGACTCCTACGGGAGGCAGCAGTAGGGAATCTTCCGCAATGGACGAAAGTCTGACGGAGCGACGCCGCGTGAGCGAAGAAGGCCTTCGGGTCGTAAAGCTCTGTTGTGAGGGA…
GWB-24	TGCAGTCGAGCGGGGGAGATTGCTTCGGTAATTGACCTAGCGGCGGACGGGTGAGTAATACTTAGGAATCTGCCTATTAATGGGGGACAACATCTCGAAAGGGATGCTAATACCGCATACGCCCTACGGGGGAAAGCAGGGGATCACTTGTGACCTTGCGTTAATAGATGAGCCTAAGTCGGATTAGCTAGTTGGTGGGGTAAAGGCCTACCAAGGCGACGATCTGTAGCGGGTCTGAGAGGATGATCCGCCACACTGGGACTGAGACACGGCCCAGACTCCTACGGGAGGCAGCAGTGGGGAATATTGGACAATGGGGGGAACCCTGATCCAGCCATGCCGCGTGTGTGAAGAAGGCCTTATGGTTGTAAAGCACTTTAAGCGAGGAGGAGGCTCCTA…
GWB25	GCAAGTCGAGCGAACAGACGAGGAGCTTGCTCCTCTGACGTTAGCGGCGGACGGGTGAGTAACACGTGGATAACCTACCTATAAGACTGGGATAACTTCGGGAAACCGGAGCTAATACCGGATAATATATTGAACCGCATGGTTCAATAGTGAAAGACGGTTTTGCTGTCACTTATAGATGGATCCGCGCCGCATTAGCTAGTTGGTAAGGTAACGGCTTACCAAGGCAACGATGCGTAGCCGACCTGAGAGGGTGATCGGCCACACTGGAACTGAGACACGGTCCAGACTCCTACGGGAGGCAGCAGTAGGGAATCTTCCGCAATGGGCGAAAGCCTGACGGAGCAACGCCGCGTGAGTGATGAAGGTCTTCGGATCGTAAAACTCTGTTATTAGGGA…
GWB26	CTCTTGTTCGGTCAGCGGCGGACGGGTGAGTAACACGTGGGCAACCTGCCCGCAAGACCGGGATAACTCCGGGAAACCGGAGCTAATACCGGATAACACCAAAGACCGCATGGTCTTTGGTTGAAAGGCGGCTTCGGCTGTCACTTGCGGATGGGCCCGCGGCGCATTAGCTAGTTGGTGAGGTAACGGCTCACCAAGGCGACGATGCGTAGCCGGCCTGAGAGGGTGACCGGCCACACTGGGACTGAGACACGGCCCAGACTCCTACGGGAGGCAGCAGTAGGGAATCTTCCGCAATGGACGAAAGTCTGACGGAGCGACGCCGCGTGAGCGAAGAAGGCCTTCGGGTCGTAAAGCTCTGTTGTGAGGGACGAAGGAGCGCCGTTTGAATAAGGCGGC…
GWB28	CATGCAAGTCGAGCGGACCGAACGAGAGCTTGCTCTTGTTCGGTCAGCGGCGGACGGGTGAGTAACACGTGGGCAACCTGCCCGCAAGACCGGGATAACTCCGGGAAACCGGAGCTAATACCGGATAACACCAAAGACCGCATGGTCTTTGGTTGAAAGGCGGCTTCGGCTGTCACTTGCGGATGGGCCCGCGGCGCATTAGCTAGTTGGTGAGGTAACGGCTCACCAAGGCGACGATGCGTAGCCGGCCTGAGAGGGTGACCGGCCACACTGGGACTGAGACACGGCCCAGACTCCTACGGGAGGCAGCAGTAGGGAATCTTCCGCAATGGACGAAAGTCTGACGGAGCGACGCCGCGTGAGCGAAGAAGGCCTTCGGGTCGTAAAGCTCTGTTGTGA…
GWB29	ACTGCAAGTCGAGCGGACCGAACGAGAGCTTGCTCTTGTTTGGTCAGCGGCGGACGGGTGAGTAACACGTGGGCAACCTGCCCGCAAGACCGGGATAACTCCGGGAAACCGGAGCTAATACCGGATAACACCAAAGACCGCATGGTCTTTGGTTGAAAGGCGGCTTCGGCTGTCACTTGCGGATGGGCCCGCGGCGCATTAGCTAGTTGGTGAGGTAACGGCTCACCAAGGCGACGATGCGTAGCCGGCCTGAGAGGGTGACCGGCCACACTGGGACTGAGACACGGCCCAGACTCCTACGGGAGGCAGCAGTAGGGAATCTTCCGCAATGGACGAAAGTCTGACGGAGCGACGCCGCGTGAGCGAAGAAGGCCTTCGGGTCGTAAAGCTCTGTTGTGA…
GWB32	TACTATACTGCAGTCGAGCGGACCGAACGAGAGCTTGCTCTTGTTTGGTCAGCGGCGGACGGGTGAGTAACACGTGGGCAACCTGCCCGCAAGACCGGGATAACTCCGGGAAACCGGAGCTAATACCGGATAACACCAAAGACCGCATGGTCTTTGGTTGAAAGGCGGCTTCGGCTGTCACTTGCGGATGGGCCCGCGGCGCATTAGCTAGTTGGTGAGGTAACGGCTCACCAAGGCGACGATGCGTAGCCGGCCTGAGAGGGTGACCGGCCACACTGGGACTGAGACACGGCCCAGACTCCTACGGGAGGCAGCAGTAGGGAATCTTCCGCAATGGACGAAAGTCTGACGGAGCGACGCCGCGTGAGCGAAGAAGGCCTTCGGGTCGTAAAGCTCTGT…
GWB-35	TACTGCAAGTCGAGCGGACCGAACGAGAGCTTGCTCTTGTTTGGTCAGCGGCGGACGGGTGAGTAACACGTGGGCAACCTGCCCGCAAGACCGGGATAACTCCGGGAAACCGGAGCTAATACCGGATAACACCAAAGACCGCATGGTCTTTGGTTGAAAGGCGGCTTCGGCTGTCACTTGCGGATGGGCCCGCGGCGCATTAGCTAGTTGGTGAGGTAACGGCTCACCAAGGCGACGATGCGTAGCCGGCCTGAGAGGGTGACCGGCCACACTGGGACTGAGACACGGCCCAGACTCCTACGGGAGGCAGCAGTAGGGAATCTTCCGCAATGGACGAAAGTCTGACGGAGCGACGCCGCGTGAGCGAAGAAGGCCTTCGGGTCGTAAAGCTCTGTTGTG…
GWB39	TGCAAGTCGAGCGGACCGAACGAGAGCTTGCTCTTGTTCGGTCAGCGGCGGACGGGTGAGTAACACGTGGGCAACCTGCCCGCAAGACCGGGATAACTCCGGGAAACCGGAGCTAATACCGGATAACACCAAAGACCGCATGGTCTTTGGTTGAAAGGCGGCTTCGGCTGTCACTTGCGGATGGGCCCGCGGCGCATTAGCTAGTTGGTGAGGTAACGGCTCACCAAGGCGACGATGCGTAGCCGGCCTGAGAGGGTGACCGGCCACACTGGGACTGAGACACGGCCCAGACTCCTACGGGAGGCAGCAGTAGGGAATCTTCCGCAATGGACGAAAGTCTGACGGAGCGACGCCGCGTGAGCGAAGAAGGCCTTCGGGTCGTAAAGCTCTGTTGTGAGG…
GWB40	CCGAGGGTGCCTATACTGCAAGTCGAACGAACTCTGGTATTGATTGGTGCTTGCATCATGATTTACATTTGAGTGAGTGGCGAACTGGTGAGTAACACGTGGGAAACCTGCCCAGAAGCGGGGGATAACACCTGGAAACAGATGCTAATACCGCATAACAACTTGGACCGCATGGTCCGAGCTTGAAAGATGGCTTCGGCTATCACTTTTGGATGGTCCCGCGGCGTATTAGCTAGATGGTGGGGTAACGGCTCACCATGGCAATGATACGTAGCCGACCTGAGAGGGCAATCGGCCACATTGGGACTGAGACACGGCCCAAACTCCTACGGGAGGCAGCAGTAGGGAATCTTCCACAATGGACGAAAGTCTGATGGAGCAACGCCGCGTGAGTGAAGA…
GWB41	TGCTTGCATCATGATTTACATTTGAGTGAGTGGCGAACTGGTGAGTAACACGTGGGAAACCTGCCCAGAAGCGGGGGATAACACCTGGAAACAGATGCTAATACCGCATAACAACTTGGACCGCATGGTCCGAGCTTGAAAGATGGCTTCGGCTATCACTTTTGGATGGTCCCGCGGCGTATTAGCTAGATGGTGGGGTAACGGCTCACCATGGCAATGATACGTAGCCGACCTGAGAGGGCAATCGGCCACATTGGGACTGAGACACGGCCCAAACTCCTACGGGAGGCAGCAGTAGGGAATCTTCCACAATGGACGAAAGTCTGATGGAGCAACGCCGCGTGAGTGAAGAAGGGTTTCGGCTCGTAAAACTCTGTTGTTAAAGAAGAACATATCTGA…
GWB42	CAGTGGGTGCTATACTGCAAGTCGAGCGGACCGAACGAGAGCTTGCTCTTGTTTGGTCAGCGGCGGACGGGTGAGTAACACGTGGGCAACCTGCCCGCAAGACCGGGATAACTCCGGGAAACCGGAGCTAATACCGGATAACACCAAAGACCGCATGGTCTTTGGTTGAAAGGCGGCTTCGGCTGTCACTTGCGGATGGGCCCGCGGCGCATTAGCTAGTTGGTGAGGTAACGGCTCACCAAGGCGACGATGCGTAGCCGGCCTGAGAGGGTGACCGGCCACACTGGGACTGAGACACGGCCCAGACTCCTACGGGAGGCAGCAGTAGGGAATCTTCCGCAATGGACGAAAGTCTGACGGAGCGACGCCGCGTGAGCGAAGAAGGCCTTCGGGTCGTAA…
GWB-44	CTGCAGTCGAGCGGACCGAACGAGAGCTTGCTCTTGTTCGGTCAGCGGCGGACGGGTGAGTAACACGTGGGCAACCTGCCCGCAAGACCGGGATAACTCCGGGAAACCGGAGCTAATACCGGATAACACCAAAGACCGCATGGTCTTTGGTTGAAAGGCGGCTTCGGCTGTCACTTGCGGATGGGCCCGCGGCGCATTAGCTAGTTGGTGAGGTAACGGCTCACCAAGGCGACGATGCGTAGCCGGCCTGAGAGGGTGACCGGCCACACTGGGACTGAGACACGGCCCAGACTCCTACGGGAGGCAGCAGTAGGGAATCTTCCGCAATGGACGAAAGTCTGACGGAGCGACGCCGCGTGAGCGAAGAAGGCCTTCGGGTCGTAAAGCTCTGTTGTGAGG…
GWB45	TGTTCGGTCAGCGGCGGACGGGTGAGTAACACGTGGGCAACCTGCCCGCAAGACCGGGATAACTCCGGGAAACCGGAGCTAATACCGGATAACACCAAAGACCGCATGGTCTTTGGTTGAAAGGCGGCTTCGGCTGTCACTTGCGGATGGGCCCGCGGCGCATTAGCTAGTTGGTGAGGTAACGGCTCACCAAGGCGACGATGCGTAGCCGGCCTGAGAGGGTGACCGGCCACACTGGGACTGAGACACGGCCCAGACTCCTACGGGAGGCAGCAGTAGGGAATCTTCCGCAATGGACGAAAGTCTGACGGAGCGACGCCGCGTGAGCGAAGAAGGCCTTCGGGTCGTAAAGCTCTGTTGTGAGGGACGAAGGAGCGCCGTTTGAATAAGGCGGCGCGG…
GWB51	TACTGCAGTCGAGCGGACCGAACGAGAGCTTGCTCTTGTTTGGTCAGCGGCGGACGGGTGAGTAACACGTGGGCAACCTGCCCGCAAGACCGGGATAACTCCGGGAAACCGGAGCTAATACCGGATAACACCAAAGACCGCATGGTCTTTGGTTGAAAGGCGGCTTCGGCTGTCACTTGCGGATGGGCCCGCGGCGCATTAGCTAGTTGGTGAGGTAACGGCTCACCAAGGCGACGATGCGTAGCCGGCCTGAGAGGGTGACCGGCCACACTGGGACTGAGACACGGCCCAGACTCCTACGGGAGGCAGCAGTAGGGAATCTTCCGCAATGGACGAAAGTCTGACGGAGCGACGCCGCGTGAGCGAAGAAGGCCTTCGGGTCGTAAAGCTCTGTTGTGA…
